# Supplementary material for: Antipsychotic Drugs and the Risk of Diabetic Complications: A Systematic Review of Observational Studies
Source: J Clin Med. 2026 May 6;15(9):3536. doi: 10.3390/jcm15093536 (PMC13163739; doi:10.3390/jcm15093536)
Supplement: Supplementary file 1 [file jcm-15-03536-s001.zip]

Archive with 1 entries (1 files):
- jcm-4156397-supplementary.pdf
